# Supplementary material for: Impact of the COVID-19 Lockdown on Inhaler Adherence in Patients with COPD: A South Korean Nationwide Cohort Study
Source: Healthcare (Basel). 2025 Jun 15;13(12):1431. doi: 10.3390/healthcare13121431 (PMC12193401; doi:10.3390/healthcare13121431)
Supplement: Supplementary file 1 [file healthcare-13-01431-s001.zip]

Archive with 4 entries (4 files):
- Supplementary_tableS1.pdf
- Supplementary_tableS2.pdf
- Supplementary_tableS3.pdf
- Supplementary_tableS4.pdf
